# Supplementary material for: Palmitoylation of the human cytomegalovirus tegument protein pp28 facilitates virus release
Source: PLoS Pathog. 2026 Jan 22;22(1):e1013894. doi: 10.1371/journal.ppat.1013894 (PMC12851460; doi:10.1371/journal.ppat.1013894)
Supplement: S1 File — (XLSX) [file ppat.1013894.s009.xlsx]

## Sheet: Fig 1A
Intensity of band (Palmitoylation/input)
DMSO	2-BP 10	2-BP 25
1	0.639779	0.193725

## Sheet: Fig 1C
Intensity of band (detergent phase/input)
Vector	WT DMSO	WT 2-BP
0	1.14849	2.55617

## Sheet: Fig 3B
Intensity of band (Palmitoylation/input)
WT	TCA	C10A/C11A	C6A/C10A	C6A/C11A	C6A	C10A	C11A
1	0.016738	0.619674	0.165339	1.16683	0.890993	0.895577	0.735688

## Sheet: Fig 4B
Relative mRNA level
WT	TCA
0.918722	1.15058
1.10674	1.12785
0.974538	1.29393

## Sheet: Fig 4D
Intensity of band (Aqueous phase/input)					Intensity of band (detergent phase/input)
Vector	WT	TCA	G2A		Vector	WT	TCA	G2A
0	0	0	1		0	1	0.654732	0.086432

## Sheet: Fig 5A
Intensity of band (pp28/Grp94)
WT DMSO	TCA DMSO	TCA MG132 2.5	TCA MG132 5	TCA Epoxo 0.1	TCA Epoxo 1	TCA DBeQ 5	TCA DBeQ 10
1	0.486452	1.345	1.63958	1.7096	1.55525	0.852852	1.25879

## Sheet: Fig 5B
Intensity of band (pp28/Grp94)
WT DMSO	TCA DMSO	TCA Leupeptin 10	TCA Leupeptin 50	TCA Leupeptin 100	TCA CQ 20	TCA CQ 50	TCA CQ 100	TCA Baf A1 10	TCA Baf A1 20	TCA Baf A1 100
1	0.509647	0.428839	0.436946	0.30153	0.327171	0.515729	0.58883	0.558537	0.64436	0.74936

## Sheet: Fig 6A
Intensity of band (Palmitoylation/input)
WT	TCA	C10A/C11A	C6A/C10A	C6A/C11A	C6A	C10A	C11A
1	0.033502	0.585806	0.544189	0.605796	0.919285	0.831762	0.895044

## Sheet: Fig 6C
	Intensity of band (Viral protein/Grp94)
	WT	TCA	TCA-REV
pp28	1	0.130412	0.702697
gB	1	0.942305	0.805701
IE-1	1	1.01028	0.775836
pp65	1	0.82612	0.890419

## Sheet: Fig 7A
	Growth curve {Log (Infectious unit)}
	WT		TCA		TCA-REV		C10A/C11A		C6A/C10A		C6A/C11A		C6A		C10A		C11A
0	3.69897	3.69897	3.69897	3.69897	3.69897	3.69897	3.69897	3.69897	3.69897	3.69897	3.69897	3.69897	3.69897	3.69897	3.69897	3.69897	3.69897	3.69897
1dpi	0	0	0	0	0	0	0	0	0	0	0	0	0	0	0	0	0	0
3dpi	1.77815	1.60206	0	0	1.60206	1.30103	0	0	0	0	0	0	0	0	0	0	0	0
5dpi	3.20412	3.13988	2.76343	2.78533	2.82607	2.94448	2.50515	2.49136	2.44716	2.39794	2.39794	2.47712	2.4624	2.50515	2.43136	2.30103	2.65321	2.63347
7dpi	4.42894	4.40226	3.50515	3.41497	4.36361	4.35794	3.27875	3.29004	2.90309	2.8451	3.04139	3.07918	3.43136	3.4624	3.34242	3.35218	3.68574	3.71181
9dpi	5.25924	5.27543	4.78993	4.74351	5.0929	5.14114	4.87823	4.9066	4.7214	4.74819	4.4624	4.47857	4.78283	4.72387	4.79204	4.70027	5.60745	5.60745

[truncated: 11 more sheets: Fig 7B, S1 Fig, S2A Fig, S2B Fig, S2C Fig, S4A Fig, S4B Fig, S5B Fig, S5C Fig, S5D Fig, S6B Fig]
